# Supplementary material for: A New Strategy for Efficient Screening and Identification of Monoclonal Antibodies against Oncogenic Avian Herpesvirus Utilizing CRISPR/Cas9-Based Gene-Editing Technology
Source: Viruses. 2022 Sep 14;14(9):2045. doi: 10.3390/v14092045 (PMC9505574; doi:10.3390/v14092045)
Supplement: Supplementary file 1 [file viruses-14-02045-s001.zip]

Archive with 2 entries (2 files):
- Supplementary Files (Viruses)/Table S1_Statistics of the number of peptides identified by MS_22525-V-38KD-pep.xlsx
- Supplementary Files (Viruses)/Table S2_Statistics of the number of proteins identified by MS_22525-V-38KD-protein.xlsx
