# Supplementary material for: A New Strategy for Efficient Screening and Identification of Monoclonal Antibodies against Oncogenic Avian Herpesvirus Utilizing CRISPR/Cas9-Based Gene-Editing Technology
Source: Viruses. 2022 Sep 14;14(9):2045. doi: 10.3390/v14092045 (PMC9505574; doi:10.3390/v14092045)
Supplement: Supplementary file 1 [file viruses-14-02045-s001.zip › Supplementary Files (Viruses)/Table S1_Statistics of the number of peptides identified by MS_22525-V-38KD-pep.xlsx]

## Sheet: PeptideGroups
Confidence	Annotated Sequence	Modifications	Modifications in Master Proteins	# Protein Groups	# Proteins	# PSMs	Master Protein Accessions	Positions in Master Proteins	# Missed Cleavages	Theo. MH+ [Da]	Area: F3: Sample	Charge Sequest HT	m/z [Da] Sequest HT	RT [min] Sequest HT
High	[R].RSGNEHLDESR.[Y]			1	2	1	lcl	lcl [117-127]	1	1299.6	32000000	3	433.873	6.7561
High	[K].LLDSAIAAYDAK.[I]			1	1	1	lcl	lcl [177-188]	0	1250.66	76000000	2	625.835	31.4284
High	[R].RNTAYSGSVSNDL.[-]			1	1	1	lcl	lcl [331-343]	1	1383.65	810000000	2	692.327	22.2211
High	[K].YNIILDVSTK.[I]			1	1	3	lcl	lcl [101-110]	0	1165.65	360000000	2	583.327	34.3789
High	[R].TSDAGVDVFINQMMAHQ.[-]			1	2	2	lcl	lcl [329-345]	0	1863.84	330000000	3	621.95	47.7805
High	[R].TLLDAFK.[C]			1	2	7	lcl	lcl [102-108]	0	807.461	2200000000	1	807.461	34.5361
High	[R].VLVQRPRTILSVESENATMR.[S]			1	2	2	lcl	lcl [199-218]	1	2299.26	350000000	4	575.57	26.1439
High	[R].GQLLFLGDQTR.[T]			1	2	1	lcl	lcl [49-59]	0	1247.67	210000000	2	624.341	35.239
High	[K].DIHHYYFEQECIEAVHSR.[A]	1xCarbamidomethyl [C11]		1	1	6	lcl	lcl [119-136]	0	2333.04	4200000000	3	778.351	26.4685
High	[K].YMDLLVEAERENK.[N]	1xOxidation [M2]		1	1	2	lcl	lcl [83-95]	1	1625.78	390000000	3	542.6	27.2739
High	[K].KYNIILDVSTK.[I]			1	1	1	lcl	lcl [100-110]	1	1293.74	78000000	2	647.374	27.4207
High	[K].SLLLGSCMSFFAGMLVGR.[T]	1xCarbamidomethyl [C7]		1	2	1	lcl	lcl [231-248]	0	1945.97	890000000	2	973.488	56.4142
High	[K].SLLLGSCMSFFAGMLVGR.[T]	1xCarbamidomethyl [C7]; 1xOxidation [M]		1	2	9	lcl	lcl [231-248]	0	1961.96	2400000000	2	981.488	52.2696
High	[K].SLLLGSCMSFFAGMLVGR.[T]	1xCarbamidomethyl [C7]; 2xOxidation [M8; M14]		1	2	3	lcl	lcl [231-248]	0	1977.96	3000000000	3	659.992	46.8527
High	[K].KVVEVCFTFR.[G]	1xCarbamidomethyl [C6]		1	1	3	lcl	lcl [113-122]	1	1284.68	120000000	3	428.897	30.1053
High	[K].YMDLLVEAERENK.[N]			1	1	2	lcl	lcl [83-95]	1	1609.79	1300000000	2	805.398	33.136
High	[K].NIASGECVTTIR.[I]	1xCarbamidomethyl [C7]		1	1	1	lcl	lcl [239-250]	0	1320.66	30000000	2	660.833	22.9952
High	[R].QNPNILGEHLNK.[K]	1xDeamidated [N/Q]		1	2	10	lcl	lcl [185-196]	0	1377.71	1800000000	3	459.909	23.4828
High	[R].QNPNILGEHLNK.[K]			1	2	22	lcl	lcl [185-196]	0	1376.73	140000000000	3	459.581	22.2024
High	[K].TPDATFSLNK.[Q]			1	2	2	lcl	lcl [163-172]	0	1093.55	5400000000	2	547.279	24.7805
High	[R].QNPNILGEHLNKK.[R]			1	2	5	lcl	lcl [185-197]	1	1504.82	6600000000	3	502.279	16.8916
High	[R].QNPNILGEHLNKK.[R]	1xDeamidated [N11]		1	2	3	lcl	lcl [185-197]	1	1505.81	77000000	4	377.207	18.659
High	[K].CGDAEMSALDRVQR.[D]	1xCarbamidomethyl [C1]		2	3	1	lcl; lcl	lcl [51-64]; lcl [51-64]	1	1607.73	68000000	3	536.58	22.7827
High	[K].VQHEELIFALK.[A]			1	2	5	lcl	lcl [185-195]	0	1326.74	3900000000	3	442.918	31.6702
High	[K].YTLLSLLLMGR.[R]			1	2	1	lcl	lcl [101-111]	0	1279.74	5000000	2	640.377	56.3097
High	[K].TEAECAEDGEKCGDAEMSALDR.[V]	2xCarbamidomethyl [C5; C12]		2	3	7	lcl; lcl	lcl [40-61]; lcl [40-61]	1	2443.96	5400000000	3	815.327	25.0971
High	[K].TEAECAEDGEKCGDAEMSALDR.[V]	2xCarbamidomethyl [C5; C12]; 1xOxidation [M17]		2	3	7	lcl; lcl	lcl [40-61]; lcl [40-61]	1	2459.96	1700000000	3	820.657	19.7825
High	[R].FSSPPPHSGVTGKGAIPIK.[G]			1	2	2	lcl	lcl [69-87]	1	1877.03	200000000	4	470.012	19.3341
High	[K].EAVQIECAFLR.[T]	1xCarbamidomethyl [C7]		1	1	1	lcl	lcl [259-269]	0	1335.67	1600000000	2	668.34	36.3576
High	[K].EEGDGMKQMGELAQQCEGGTYADLLVEAEQAVVHSVR.[A]	1xCarbamidomethyl [C16]; 2xOxidation [M6; M9]		1	2	1	lcl	lcl [141-177]	1	4066.84	280000000	4	1017.47	50.3081
High	[R].AGVADEAGHGKTEAECAEDGEKCGDAEMSALDR.[V]	2xCarbamidomethyl [C16; C23]		2	3	11	lcl; lcl	lcl [29-61]; lcl [29-61]	2	3436.43	28000000000	4	859.864	24.612
High	[R].AGVADEAGHGKTEAECAEDGEKCGDAEMSALDR.[V]	2xCarbamidomethyl [C16; C23]; 1xOxidation [M28]		2	3	4	lcl; lcl	lcl [29-61]; lcl [29-61]	2	3452.43	7800000000	4	863.862	19.8171
High	[R].DEAIHVEASCCIFK.[N]	2xCarbamidomethyl [C10; C11]		1	1	1	lcl	lcl [227-240]	0	1678.76	110000000	2	839.881	30.6374
High	[-].MFAVSAMR.[R]	1xAcetyl [N-Term]	lcl 1xAcetyl [N-Term]	1	1	1	lcl	lcl [1-8]	0	954.454	90000000	2	477.73	45.3138
High	[R].HLTQTVTYANDGCSFSSTIVK.[Y]	1xCarbamidomethyl [C13]		1	2	2	lcl	lcl [129-149]	0	2329.11	2100000000	3	777.042	29.2096
High	[K].TRPLDTEIHRPGPIAIQNPTDTDEPELR.[L]			1	1	1	lcl	lcl [178-205]	0	3181.62	52000000	4	796.16	29.1439
High	[K].NPLITFSDDGLMIQGTVCGQR.[M]	1xCarbamidomethyl [C18]		1	2	4	lcl	lcl [51-71]	0	2322.12	780000000	2	1161.57	46.1897
High	[K].NPLITFSDDGLMIQGTVCGQR.[M]	1xCarbamidomethyl [C18]; 1xOxidation [M12]		1	2	2	lcl	lcl [51-71]	0	2338.12	310000000	3	780.048	43.6028
High	[R].GPTAIFLALTDSRR.[T]			1	2	6	lcl	lcl [88-101]	1	1517.84	2300000000	3	506.62	39.5172
High	[R].LATSWLTAIR.[L]			1	1	1	lcl	lcl [14-23]	0	1131.65	70000000	2	566.331	39.5568
High	[R].HDLSQTGPVLNSLMGAVTSLQK.[E]			1	2	2	lcl	lcl [192-213]	0	2296.2	290000000	3	766.071	46.9197
High	[R].TDLGDEGCFVTLMK.[S]	1xCarbamidomethyl [C8]		1	2	1	lcl	lcl [517-530]	0	1585.72	49000000	2	793.365	40.049
High	[R].LPIVQLAFR.[F]			1	1	1	lcl	lcl [156-164]	0	1056.66	51000000	2	528.832	40.1143
High	[K].SIAVTAYGSGKPFCLALEDTNAFR.[N]	1xCarbamidomethyl [C14]		1	2	4	lcl	lcl [245-268]	0	2588.28	2200000000	3	863.436	41.7998
High	[K].LPLDGGFDDFSDVCR.[T]	1xCarbamidomethyl [C14]		1	2	1	lcl	lcl [71-85]	0	1712.76	95000000	2	856.883	41.9065
High	[R].GGLSFLLAAFSNR.[L]			1	2	1	lcl	lcl [2000-2012]	0	1352.73	5400000	2	676.87	52.4301
High	[R].GPTAIFLALTDSR.[R]			1	2	8	lcl	lcl [88-100]	0	1361.74	5700000000	2	681.375	45.6528
High	[R].MFVPIDCTSFSEYEWR.[G]	1xCarbamidomethyl [C7]		1	2	4	lcl	lcl [72-87]	0	2066.9	4300000000	2	1033.95	48.0851
High	[R].GSSTGKEEGDGMKQMGELAQQCEGGTYADLLVEAEQAVVHSVR.[A]	1xCarbamidomethyl [C22]		1	2	8	lcl	lcl [135-177]	2	4552.1	900000000	4	1138.78	49.4108
High	[R].GSSTGKEEGDGMKQMGELAQQCEGGTYADLLVEAEQAVVHSVR.[A]	1xCarbamidomethyl [C22]; 1xOxidation [M]		1	2	10	lcl	lcl [135-177]	2	4568.1	1600000000	5	914.426	48.2185
High	[R].GSSTGKEEGDGMKQMGELAQQCEGGTYADLLVEAEQAVVHSVR.[A]	1xCarbamidomethyl [C22]; 2xOxidation [M12; M15]		1	2	4	lcl	lcl [135-177]	2	4584.09	4200000000	5	917.625	47.6253
High	[R].HSISLISLEHTLGVYV.[-]			1	2	1	lcl	lcl [626-641]	0	1767.96	16000000	3	589.992	48.8141
High	[R].VCAGLWALAYTFK.[T]	1xCarbamidomethyl [C2]		1	2	1	lcl	lcl [588-600]	0	1499.77	11000000	2	750.388	49.8393
High	[R].SIESDLYYPGEFR.[R]			1	2	1	lcl	lcl [158-170]	0	1575.73	540000000	2	788.37	39.0436
High	[R].DTMNASAVAGIHR.[T]	1xOxidation [M3]		1	2	2	lcl	lcl [316-328]	0	1358.65	160000000	3	453.554	16.088
High	[K].SENIEDLPSESIPTTNHCASNYFYAPECPDIGHLR.[A]	2xCarbamidomethyl [C18; C28]; 1xDeamidated [N]		1	1	6	lcl	lcl [23-57]	0	4034.78	190000000	5	807.766	38.8473
High	[R].DCDGMDIEFVR.[R]	1xCarbamidomethyl [C2]		1	1	1	lcl	lcl [20-30]	0	1356.56	19000000	2	678.781	36.945
High	[K].TSTNSTVIPVPVSDPEAGR.[N]			1	2	2	lcl	lcl [272-290]	0	1926.98	970000000	2	963.991	30.6747
High	[K].YELWSASIICPQK.[T]	1xCarbamidomethyl [C10]		1	2	4	lcl	lcl [150-162]	0	1594.79	5500000000	2	797.901	40.8288
High	[R].RTLLDAFK.[C]			1	2	1	lcl	lcl [101-108]	1	963.562	570000000	2	482.285	30.2856
High	[R].SIESDLYYPGEFRR.[S]			1	2	2	lcl	lcl [158-171]	1	1731.83	360000000	3	577.949	33.6056
High	[K].QMGELAQQCEGGTYADLLVEAEQAVVHSVR.[A]	1xCarbamidomethyl [C9]		1	2	18	lcl	lcl [148-177]	0	3288.56	110000000000	3	1096.86	53.7968
High	[K].QMGELAQQCEGGTYADLLVEAEQAVVHSVR.[A]	1xCarbamidomethyl [C9]; 1xDeamidated [Q]		1	2	3	lcl	lcl [148-177]	0	3289.55		3	1097.19	51.1111
High	[K].QMGELAQQCEGGTYADLLVEAEQAVVHSVR.[A]	1xCarbamidomethyl [C9]; 1xOxidation [M2]		1	2	13	lcl	lcl [148-177]	0	3304.56	22000000000	4	826.895	52.91
High	[R].NVFITGKDDLVQPTDLGQPSTHEVITCTSR.[E]	1xCarbamidomethyl [C27]		1	1	1	lcl	lcl [182-211]	1	3328.65	410000000	4	832.917	34.0685
High	[R].NSQLLDVEAICSYVR.[Y]	1xCarbamidomethyl [C11]		1	1	3	lcl	lcl [275-289]	0	1766.87	1200000000	2	883.94	43.2728
High	[R].NSQLLDVEAICSYVR.[Y]	1xCarbamidomethyl [C11]; 1xDeamidated [Q/N]		1	1	2	lcl	lcl [275-289]	0	1767.86	73000000	2	884.433	48.9232
High	[K].KPFMTTLTTGVANWR.[T]			1	1	1	lcl	lcl [216-230]	0	1722.9	24000000	3	574.972	35.6773
High	[-].MEFEAEHEGLTASWVAPAPQGGK.[G]	1xAcetyl [N-Term]	lcl 1xAcetyl [N-Term]; lcl 1xAcetyl [N-Term]	2	3	93	lcl; lcl	lcl [1-23]; lcl [1-23]	0	2484.15	91000000000	2	1242.58	43.1019
High	[R].DVSMLTEEERYFYR.[F]			1	1	1	lcl	lcl [78-91]	1	1837.84	290000000	3	613.287	40.2595
High	[R].DVSMLTEEERYFYR.[F]	1xOxidation [M4]		1	1	1	lcl	lcl [78-91]	1	1853.84	33000000	3	618.617	36.0856
High	[K].VVEVCFTFR.[G]	1xCarbamidomethyl [C5]		1	1	7	lcl	lcl [114-122]	0	1156.58	690000000	2	578.795	36.3605
High	[K].SENIEDLPSESIPTTNHCASNYFYAPECPDIGHLR.[A]	2xCarbamidomethyl [C18; C28]		1	1	1	lcl	lcl [23-57]	0	4033.8	2700000000	4	1009.2	38.6828
High	[R].DTMNASAVAGIHR.[T]			1	2	1	lcl	lcl [316-328]	0	1342.65	270000000	2	671.83	21.3474
High	[R].DRWRFSSPPPHSGVTGK.[G]			1	2	1	lcl	lcl [65-81]	2	1910.96	100000000	4	478.496	19.5774
High	[R].SDGIQKESIEQSR.[D]			1	2	1	lcl	lcl [303-315]	1	1476.73	38000000	3	492.914	14.3209
High	[R].TILSVESENATMR.[S]	1xDeamidated [N9]; 1xOxidation [M12]		1	2	6	lcl	lcl [206-218]	0	1467.7	3500000000	2	734.356	25.559
High	[K].NYLMGPKPSIGR.[V]	1xOxidation [M4]		1	1	1	lcl	lcl [241-252]	0	1348.7	110000000	3	450.239	21.1314
High	[K].NYLMGPKPSIGR.[V]			1	1	2	lcl	lcl [241-252]	0	1332.71	450000000	3	444.908	24.2006
High	[K].YMDLLVEAER.[E]			1	1	2	lcl	lcl [83-92]	0	1238.61	960000000	2	619.809	36.9019
High	[R].SYMLVTLICSAK.[S]	1xCarbamidomethyl [C9]; 1xOxidation [M3]		1	2	24	lcl	lcl [219-230]	0	1401.71	20000000000	2	701.36	38.7048
High	[R].SYMLVTLICSAK.[S]	1xCarbamidomethyl [C9]		1	2	54	lcl	lcl [219-230]	0	1385.72	130000000000	2	693.363	48.7149
High	[R].SGNEHLDESRYAK.[Q]			1	2	2	lcl	lcl [118-130]	1	1505.7	69000000	3	502.571	11.1503
High	[R].LAAAAATEASMK.[K]			1	1	1	lcl	lcl [204-215]	0	1134.58	70000000	2	567.794	18.1018
High	[K].FLCLLPQGGGAR.[R]	1xCarbamidomethyl [C3]		1	1	1	lcl	lcl [9-20]	0	1288.68	79000000	2	644.846	35.2374
High	[K].RPVDEEHRGDDMHTTR.[E]			1	2	2	lcl	lcl [126-141]	1	1950.88	130000000	4	488.476	8.16793
High	[R].VSDTGSYYIR.[V]			1	2	1	lcl	lcl [131-140]	0	1160.56	190000000	2	580.783	22.9763
High	[R].FYYAMGANASNLR.[I]			1	1	1	lcl	lcl [313-325]	0	1477.69	61000000	2	739.347	31.5512
High	[R].HIDEQLDR.[R]			1	1	1	lcl	lcl [81-88]	0	1025.5	75000000	2	513.254	12.9674
High	[R].LITNPSTETR.[I]			1	1	1	lcl	lcl [294-303]	0	1131.6	66000000	2	566.304	16.3479
High	[R].RSGNEHLDESRYAK.[Q]			1	2	4	lcl	lcl [117-130]	2	1661.8	120000000	4	416.206	9.21287
High	[K].VYAEDISSAK.[D]			1	1	1	lcl	lcl [198-207]	0	1082.54	72000000	2	541.772	18.2099
High	[R].SNFSPPQASSMK.[Y]			1	2	2	lcl	lcl [172-183]	0	1280.59	110000000	2	640.801	21.7066
High	[R].DVSMLTEEER.[Y]	1xOxidation [M4]		1	1	2	lcl	lcl [78-87]	0	1224.54	41000000	2	612.775	21.9986
High	[R].SGNEHLDESR.[Y]			1	2	2	lcl	lcl [118-127]	0	1143.5	6800000	3	381.839	7.6003
High	[R].DVSMLTEEER.[Y]			1	1	1	lcl	lcl [78-87]	0	1208.55	450000000	2	604.777	26.3467
High	[K].CGDAEMSALDR.[V]	1xCarbamidomethyl [C1]; 1xOxidation [M6]		2	3	17	lcl; lcl	lcl [51-61]; lcl [51-61]	0	1240.49	17000000000	2	620.75	15.6014
High	[-].MDHSDVYEPYTFSGK.[H]	1xAcetyl [N-Term]	lcl 1xAcetyl [N-Term]	1	1	1	lcl	lcl [1-15]	0	1817.77	34000000	2	909.388	35.9302
High	[R].QNPNILGEHLNKKR.[V]			1	2	1	lcl	lcl [185-198]	2	1660.92	280000000	4	415.987	14.5902
High	[K].YMDLLVEAER.[E]	1xOxidation [M2]		1	1	2	lcl	lcl [83-92]	0	1254.6	290000000	2	627.806	30.5869
High	[R].TILSVESENATMR.[S]	1xOxidation [M12]		1	2	19	lcl	lcl [206-218]	0	1466.72	71000000000	2	733.862	24.7441
High	[R].QNPNILGEHLNKKR.[V]	1xDeamidated [N11]		1	2	2	lcl	lcl [185-198]	2	1661.91	300000000	3	554.641	15.8118
High	[K].RPVDEEHRGDDMHTTREER.[G]			1	2	2	lcl	lcl [126-144]	2	2365.07	40000000	5	473.82	9.33342
High	[R].TNEELDAFLSR.[A]			1	2	1	lcl	lcl [146-156]	0	1294.63	18000000	2	647.817	36.8324
High	[R].AGVADEAGHGKTEAECAEDGEK.[C]	1xCarbamidomethyl [C16]		2	3	44	lcl; lcl	lcl [29-50]; lcl [29-50]	1	2230.95	150000000000	4	558.494	13.8254
High	[K].ILTVAAK.[V]			1	2	3	lcl	lcl [178-184]	0	715.471	1500000000	1	715.47	15.4837
High	[K].TAIAPTAHGLQTK.[V]			1	1	2	lcl	lcl [166-178]	0	1308.73	380000000	3	436.914	15.532
High	[R].FSSPPPHSGVTGK.[G]			1	2	56	lcl	lcl [69-81]	0	1297.65	120000000000	3	433.223	15.5851
High	[K].CGDAEMSALDR.[V]	1xCarbamidomethyl [C1]		2	3	17	lcl; lcl	lcl [51-61]; lcl [51-61]	0	1224.5	54000000000	2	612.752	20.3624
High	[R].TILSVESENATMR.[S]			1	2	47	lcl	lcl [206-218]	0	1450.72	170000000000	2	725.864	30.8845
High	[R].TILSVESENATMR.[S]	1xDeamidated [N9]		1	2	1	lcl	lcl [206-218]	0	1451.7	8200000000	2	726.357	29.1362
High	[R].DAVVYAQPHDR.[V]			1	1	1	lcl	lcl [103-113]	0	1270.62	220000000	2	635.811	15.0215
High	[K].LTALLECMTK.[E]	1xCarbamidomethyl [C7]		1	2	1	lcl	lcl [114-123]	0	1179.61	410000000	2	590.31	33.0346
High	[R].AHVISNYGR.[R]			1	2	1	lcl	lcl [213-221]	0	1016.53	25000000	2	508.767	12.3567
High	[K].TEAECAEDGEK.[C]	1xCarbamidomethyl [C5]		2	3	3	lcl; lcl	lcl [40-50]; lcl [40-50]	0	1238.48	160000000	2	619.745	14.9835
High	[R].HDLSQTGPVLNSLMGAVTSLQK.[E]	1xOxidation [M14]		1	2	1	lcl	lcl [192-213]	0	2312.19		3	771.405	39.889
High	[K].LDWLNKR.[V]			1	1	3	lcl	lcl [170-176]	1	944.531	940000000	2	472.769	23.674
High	[R].FYGSIHPWLK.[R]			1	1	1	lcl	lcl [163-172]	0	1247.66	31000000	3	416.556	31.5012
High	[R].LGGVVPVLFFQTK.[A]			1	1	1	lcl	lcl [81-93]	0	1404.82	12000000	2	702.916	46.7593
High	[R].SGNEHLDESR.[Y]	1xDeamidated [N3]		1	2	3	lcl	lcl [118-127]	0	1144.49		2	572.747	14.7182
High	[K].GAIPIKGDGK.[A]			1	2	7	lcl	lcl [82-91]	1	955.557	39000000000	2	478.282	12.3551
High	[R].TLLDAFKCDK.[K]	1xCarbamidomethyl [C8]		1	2	2	lcl	lcl [102-111]	1	1210.61	120000000	3	404.209	29.6548
High	[K].VLYSNYSYLAQSATR.[A]			1	2	1	lcl	lcl [227-241]	0	1735.86	21000000	2	868.437	34.1299
High	[R].SGNEHLDESRYAKQTER.[G]			1	2	2	lcl	lcl [118-134]	2	2019.95	65000000	4	505.743	11.5371
High	[R].EGLGYMYSGVR.[S]			1	2	1	lcl	lcl [347-357]	0	1231.58	41000000	2	616.292	30.3998
High	[R].VLVQRPR.[T]			1	2	12	lcl	lcl [199-205]	0	867.552	88000000000	2	434.28	11.208
High	[-].MEFEAEHEGLTASWVAPAPQGGKGAEGR.[A]	1xAcetyl [N-Term]	lcl 1xAcetyl [N-Term]; lcl 1xAcetyl [N-Term]	2	3	1	lcl; lcl	lcl [1-28]; lcl [1-28]	1	2954.37	850000000	3	985.46	39.0148
High	[-].MEFEAEHEGLTASWVAPAPQGGKGAEGRAGVADEAGHGK.[T]	1xAcetyl [N-Term]	lcl 1xAcetyl [N-Term]; lcl 1xAcetyl [N-Term]	2	3	1	lcl; lcl	lcl [1-39]; lcl [1-39]	2	3946.84	76000000	5	790.174	34.1157
High	[R].LFYIADVIK.[Q]			1	1	1	lcl	lcl [84-92]	0	1081.63	21000000	2	541.318	41.8046
High	[R].HIDEQLDRR.[L]			1	1	1	lcl	lcl [81-89]	1	1181.6	150000000	3	394.539	11.3128
High	[K].FAFSTAPSSASSTWR.[S]			1	2	1	lcl	lcl [94-108]	0	1602.75		2	801.88	33.824
High	[R].TLQIALFGR.[A]			1	2	1	lcl	lcl [342-350]	0	1018.6	82000000	2	509.806	38.5813
High	[K].YFIWINK.[T]			1	1	1	lcl	lcl [207-213]	0	983.535	23000000	2	492.271	37.8646
High	[R].NMLIDSNPSYVK.[I]			1	1	1	lcl	lcl [136-147]	0	1380.68		2	690.846	29.0123
High	[K].NTIEPTPPTIGSHICL.[-]	1xCarbamidomethyl [C15]		1	2	1	lcl	lcl [119-134]	0	1749.88	56000000	2	875.446	37.3688
High	[R].FEDDAISTAR.[Y]			1	2	1	lcl	lcl [153-162]	0	1124.52	110000000	2	562.763	21.1372
High	[-].MEFEAEHEGLTASWVAPAPQGGK.[G]	1xDeamidated [Q20]; 1xAcetyl [N-Term]	lcl 1xAcetyl [N-Term]; lcl 1xAcetyl [N-Term]	2	3	4	lcl; lcl	lcl [1-23]; lcl [1-23]	0	2485.13		3	829.056	46.91
High	[R].QFDFDALR.[Y]			1	1	1	lcl	lcl [506-513]	0	1011.49	20000000	2	506.248	36.0458
High	[K].SYNQLVSR.[N]			1	2	1	lcl	lcl [20-27]	0	966.5	660000000	2	483.754	18.8652
High	[R].NTAYSGSVSNDL.[-]			1	1	1	lcl	lcl [332-343]	0	1227.55	400000000	2	614.278	27.7724
High	[R].SNNAITGVDGLIVPHGANVNMEFPLTK.[T]			1	2	1	lcl	lcl [358-384]	0	2808.43	54000000	3	936.817	42.905
High	[R].LGEWAFR.[E]			1	2	1	lcl	lcl [340-346]	0	878.452	33000000	2	439.73	33.1501
High	[R].VLFLPFVR.[A]			1	1	1	lcl	lcl [32-39]	0	990.613	22000000	2	495.81	46.7897
High	[K].YEVVDNIRR.[Y]			1	1	1	lcl	lcl [143-151]	1	1163.62	18000000	3	388.544	19.4884
High	[K].ESLCQFFVR.[L]	1xCarbamidomethyl [C4]		1	1	1	lcl	lcl [195-203]	0	1185.57	55000000	2	593.29	38.7937
High	[K].GAIPIK.[G]			1	2	1	lcl	lcl [82-87]	0	598.392	1300000000	1	598.392	14.9184
High	[R].GPSSPPFER.[E]			1	2	2	lcl	lcl [351-359]	0	973.474	400000000	2	487.241	18.6449
High	[R].ALMLAER.[Q]	1xOxidation [M3]		1	2	12	lcl	lcl [178-184]	0	819.439	41000000000	2	410.223	17.9166
High	[R].ALMLAER.[Q]			1	2	15	lcl	lcl [178-184]	0	803.444	88000000000	2	402.226	23.1972
High	[-].MNTQSSRPPGDDFIWVPIK.[S]	1xAcetyl [N-Term]	lcl 1xAcetyl [N-Term]	1	1	2	lcl	lcl [1-19]	0	2230.1	500000000	2	1115.55	46.4695
High	[R].FSSPPPHSGVTGKGAIPIKGDGK.[A]			1	2	2	lcl	lcl [69-91]	2	2234.19	480000000	4	559.304	17.2533
High	[K].IVLAGEK.[F]			1	2	4	lcl	lcl [28-34]	0	729.451	1900000000	2	365.229	15.0764
High	[R].GSSTGKEEGDGMK.[Q]			1	2	1	lcl	lcl [135-147]	1	1282.56	5500000	3	428.191	6.78566
High	[K].ETPSDVIEKELMEK.[L]			1	2	1	lcl	lcl [328-341]	1	1647.81	94000000	3	549.943	37.5249
High	[R].TLAATSISGSNQIR.[I]	1xDeamidated [Q12]		1	1	1	lcl	lcl [99-112]	0	1419.74		2	710.375	38.3021
High	[R].LQANSELWHIFR.[Q]			1	1	1	lcl	lcl [143-154]	0	1513.79	23000000	3	505.269	38.5781
High	[K].FMTASAALK.[T]			1	2	3	lcl	lcl [35-43]	0	939.497	3600000000	2	470.252	23.3108
High	[K].EKRPVDEEHRGDDMHTTR.[E]			1	2	1	lcl	lcl [124-141]	2	2208.02	40000000	4	552.76	7.7202
High	[K].TSLNSPAIQSK.[L]			1	1	1	lcl	lcl [159-169]	0	1145.62	2500000000	2	573.311	16.8928
High	[R].KRGPSSPPFER.[E]			1	2	1	lcl	lcl [349-359]	2	1257.67	130000000	3	419.895	12.002
High	[-].MFAVSAMR.[R]	1xOxidation [M7]; 1xAcetyl [N-Term]	lcl 1xAcetyl [N-Term]	1	1	1	lcl	lcl [1-8]	0	970.448	39000000	2	485.728	37.5505
High	[R].KLLEESGLSQGNENVK.[S]			1	2	1	lcl	lcl [179-194]	1	1744.91	24000000	3	582.307	20.5107
High	[R].ALMLAERQNPNILGEHLNK.[K]	1xDeamidated [N/Q]		1	2	2	lcl	lcl [178-196]	1	2162.14		3	721.39	28.4179
High	[R].ALMLAERQNPNILGEHLNK.[K]			1	2	1	lcl	lcl [178-196]	1	2161.15	120000000	3	721.055	28.5469
High	[R].NCVTYLWR.[I]	1xCarbamidomethyl [C2]		1	2	1	lcl	lcl [115-122]	0	1111.54	24000000	2	556.27	32.6482
High	[K].ELDMPPIYNEPKPTADFPLALMTASNNTNFFER.[R]			1	1	1	lcl	lcl [298-330]	0	3783.8	180000000	3	1261.94	52.3714
High	[R].DGSFWWFESGR.[G]			1	2	1	lcl	lcl [307-317]	0	1373.59	14000000	2	687.299	49.6184
High	[R].SELSQCYER.[L]	1xCarbamidomethyl [C6]		1	1	1	lcl	lcl [297-305]	0	1171.5	24000000	2	586.257	17.9903
High	[R].STVALLFYPAIQR.[N]			1	1	1	lcl	lcl [140-152]	0	1478.84	47000000	2	739.923	44.0081
High	[R].SLFDHPDATNHDELALYK.[A]			1	2	1	lcl	lcl [558-575]	0	2085.99	46000000	3	696	31.7553
High	[R].VISSVLLK.[T]			1	1	1	lcl	lcl [171-178]	0	858.566	93000000	2	429.786	26.179
High	[R].KRPYEFDR.[S]			1	2	2	lcl	lcl [150-157]	1	1110.57	460000000	3	370.861	13.3708
High	[K].VSTADIYEADFSFR.[R]			1	1	1	lcl	lcl [14-27]	0	1620.75	45000000	2	810.878	41.1227
High	[K].FADPYLVFHER.[L]			1	1	1	lcl	lcl [98-108]	0	1393.69	41000000	3	465.235	33.9314
High	[R].INNLFVVTCQINNLISR.[D]	1xCarbamidomethyl [C9]		1	1	1	lcl	lcl [210-226]	0	2018.09	43000000	3	673.369	50.6575
High	[R].LILDINR.[K]			1	1	1	lcl	lcl [90-96]	0	856.525	59000000	2	428.766	29.2852
High	[K].RISEYFPK.[V]			1	2	3	lcl	lcl [334-341]	1	1039.56	1500000000	2	520.282	22.3094
High	[K].ALMNTCYYR.[I]	1xCarbamidomethyl [C6]		1	2	1	lcl	lcl [229-237]	0	1191.53	68000000	2	596.268	25.5088
High	[K].GAEGRAGVADEAGHGK.[T]			2	3	1	lcl; lcl	lcl [24-39]; lcl [24-39]	1	1481.71	76000000	3	494.575	7.55575
High	[R].ISEYFPK.[V]			1	2	2	lcl	lcl [335-341]	0	883.456	3500000000	1	883.456	24.4328
High	[R].VLHTSLALLNVSSAMLTICR.[N]	1xCarbamidomethyl [C19]		1	1	1	lcl	lcl [31-50]	0	2199.2	8300000	3	733.738	47.0537
High	[K].EKRPVDEEHRGDDMHTTR.[E]	1xOxidation [M14]		1	2	1	lcl	lcl [124-141]	2	2224.02	7200000	4	556.76	6.7756
High	[R].TEIIFALK.[K]			1	2	1	lcl	lcl [64-71]	0	934.561	6200000	2	467.784	35.801
High	[K].LLTLEDIQR.[H]			1	2	1	lcl	lcl [172-180]	0	1100.63		2	550.819	34.15
High	[R].VLVQRPR.[T]	1xDeamidated [Q4]		1	2	1	lcl	lcl [199-205]	0	868.536	370000000	2	434.77	12.4986
High	[R].VMNLLLHAYK.[A]			1	1	1	lcl	lcl [779-788]	0	1201.68	15000000	3	401.23	30.1977
High	[K].SIVSNNVLEPLCKPR.[H]	1xCarbamidomethyl [C12]		1	1	1	lcl	lcl [397-411]	0	1725.93	44000000	3	575.982	29.7537
High	[K].DLVTPLIK.[T]			1	2	1	lcl	lcl [65-72]	0	898.561	14000000	2	449.784	33.4665
High	[K].RPYEFDR.[S]			1	2	1	lcl	lcl [151-157]	0	982.474	75000000	2	491.738	15.5867
High	[R].AYSIIQLMLFDNDSLAR.[A]			1	1	1	lcl	lcl [137-153]	0	1970.01	150000000	3	657.34	54.9458
High	[K].YEVVDNIR.[R]			1	1	1	lcl	lcl [143-150]	0	1007.52	22000000	2	504.263	24.132
High	[R].NLQIMESK.[S]			1	1	1	lcl	lcl [196-203]	0	962.498		2	481.752	21.5138
High	[K].TIVGCVK.[N]	1xCarbamidomethyl [C5]		1	2	3	lcl	lcl [44-50]	0	776.433	2100000000	2	388.72	14.8201
High	[K].AAFIAGEK.[M]			1	1	2	lcl	lcl [146-153]	0	806.441	380000000	2	403.724	16.8972
High	[K].SAGTEAIYK.[H]			1	2	1	lcl	lcl [531-539]	0	939.478	25000000	2	470.243	15.2567
High	[K].KVELLER.[E]			1	2	1	lcl	lcl [345-351]	1	886.536	60000000	2	443.771	16.3401
High	[K].FMTASAALK.[T]	1xOxidation [M2]		1	2	3	lcl	lcl [35-43]	0	955.492	1300000000	2	478.249	18.1226
High	[K].AIECQELTGEGEWLSQWEELPPEPR.[R]	1xCarbamidomethyl [C4]; 1xDeamidated [Q16]		1	1	1	lcl	lcl [92-116]	0	2984.36	250000000	3	995.466	40.0313
High	[R].TLELLSQGVETDDPEFIEVFTSAR.[N]			1	1	1	lcl	lcl [29-52]	0	2696.33	22000000	3	899.451	52.8929
