# Supplementary material for: A New Strategy for Efficient Screening and Identification of Monoclonal Antibodies against Oncogenic Avian Herpesvirus Utilizing CRISPR/Cas9-Based Gene-Editing Technology
Source: Viruses. 2022 Sep 14;14(9):2045. doi: 10.3390/v14092045 (PMC9505574; doi:10.3390/v14092045)
Supplement: Supplementary file 1 [file viruses-14-02045-s001.zip › Supplementary Files (Viruses)/Table S2_Statistics of the number of proteins identified by MS_22525-V-38KD-protein.xlsx]

## Sheet: Proteins
Protein FDR Confidence	Accession	Description	Sum PEP Score	Coverage	# Peptides	# PSMs	# Unique Peptides	# AAs	MW [kDa]	calc. pI	Modifications	Area: F3: Sample	Biological Process	Cellular Component	Molecular Function	Score Sequest HT
High	lcl	[gene=MDV073] [protein=38kD phosphoprotein pp38] [protein_id=AAG14253.1] [location=complement(126915..127787)] [gbkey=CDS]	344.264	85.5172	36	605	26	290	31.149	4.91	Acetyl [N-Term]	150000000000				1303.43
High	lcl	[locus_tag=MDV008] [protein=RLORF14] [protein_id=AFX98008.1] [location=12563..13030] [gbkey=CDS]	144.314	56.7742	14	223	4	155	16.768	6.1	Acetyl [N-Term]	890000000				566.342
High	lcl	[gene=MDV055] [protein=UL42 DNA polymerase processivity subunit-like protein] [protein_id=AAG14235.1] [location=99413..100522] [gbkey=CDS]	99.964	53.9295	22	85	22	369	40.2	7.83		5500000000				136.68
High	lcl	[locus_tag=MDV053] [protein=UL40] [protein_id=AFX97959.1] [location=95097..96128] [gbkey=CDS]	81.484	63.2653	15	37	15	343	39.034	4.93		3100000000				80.0792
High	lcl	[locus_tag=MDV039] [protein=UL26.5] [protein_id=AFX97940.1] [location=58617..59654] [gbkey=CDS]	62.1176	51.0145	16	29	16	345	37.781	6.46	Acetyl [N-Term]	730000000				45.7509
High	lcl	[locus_tag=MDV026] [protein=UL14] [protein_id=AFX97926.1] [location=complement(36328..37059)] [gbkey=CDS]	22.9895	37.4486	7	9	7	243	27.843	5.58	Acetyl [N-Term]	310000000				16.4415
High	lcl	[locus_tag=MDV052] [protein=UL39] [protein_id=AFX97958.1] [location=92576..95044] [gbkey=CDS]	18.3832	10.7056	9	9	9	822	92.76	6.71	Acetyl [N-Term]	53000000				10.8215
High	lcl	[locus_tag=MDV067] [protein=UL53] [protein_id=AFX97976.1] [location=116460..117524] [gbkey=CDS]	14.1962	14.1243	5	5	5	354	39.505	8.63		99000000				9.12797
High	lcl	[gene=MDV046] [protein=UL32 DNA packaging protein-like protein] [protein_id=AAG14226.1] [location=complement(74649..76574)] [gbkey=CDS]	13.4729	14.6646	7	7	7	641	71.504	6.07		40000000				3.75767
High	lcl	[gene=MDV095] [protein=US7 membrane glycoprotein I-like protein] [protein_id=AAG14269.1] [location=161183..162250] [gbkey=CDS]	12.1353	14.9296	5	5	5	355	40.542	6.71		210000000				11.9623
High	lcl	[locus_tag=MDV012] [protein=LORF3] [protein_id=AFX97907.1] [location=16558..17712] [gbkey=CDS]	9.74396	9.89583	2	2	2	384	43.863	6.84		61000000				5.93762
High	lcl	[gene=MDV047] [protein=UL34 membrane phosphoprotein-like protein] [protein_id=AAG14227.1] [location=77070..77903] [gbkey=CDS]	9.52498	14.8014	4	4	4	277	30.69	8.6		52000000				6.38227
High	lcl	[gene=MDV051] [protein=UL38 capsid protein-like protein] [protein_id=AAG14231.1] [location=92197..93609] [gbkey=CDS]	7.65096	11.4894	4	4	4	470	52.822	8.84		43000000				6.1722
High	lcl	[gene=MDV062] [protein=UL49 tegument phosphoprotein-like protein] [protein_id=AAG14242.1] [location=complement(111204..111953)] [gbkey=CDS]	6.53591	16.8675	3	3	3	249	27.61	10.2		21000000				2.74153
High	lcl	[locus_tag=MDV022] [protein=UL10] [protein_id=AFX97922.1] [location=31946..33220] [gbkey=CDS]	6.39213	8.49057	3	3	3	424	47.496	9.52		49000000				4.26511
High	lcl	[gene=MDV028] [protein=UL16 tegument protein-like protein] [protein_id=AAG14208.1] [location=complement(39443..40525)] [gbkey=CDS]	5.13731	5.83333	2	2	2	360	41.284	7.83		42000000				4.30303
High	lcl	[locus_tag=MDV024] [protein=UL12] [protein_id=AFX97924.1] [location=complement(33504..35078)] [gbkey=CDS]	5.11314	5.72519	3	3	3	524	60.155	6.98		23000000				1.90691
High	lcl	[locus_tag=MDV075.2] [protein=hypothetical protein] [protein_id=AFX97845.1] [location=127910..128104] [gbkey=CDS]	4.48361	50	2	2	2	64	6.887	10.07		44000000				2.22108
High	lcl	[gene=MDV056] [protein=UL43 probable membrane protein-like protein] [protein_id=AAG14236.1] [location=100682..101944] [gbkey=CDS]	3.44817	5	2	2	2	420	45.038	8.54		68000000				2.09512
High	lcl	[gene=MDV057] [protein=UL44 virion membrane glycoprotein C-like protein] [protein_id=AAG14237.1] [location=102164..103669] [gbkey=CDS]	3.37504	3.59281	2	2	2	501	56.053	6.83		19000000				1.66222
High	lcl	[locus_tag=MDV003] [protein=RLORF2] [protein_id=AFX97864.1] [location=complement(join(1617..1821,1920..2055,2231..2294))] [gbkey=CDS]	2.99253	17.9104	2	2	2	134	14.734	9.6		31000000				0
High	lcl	[locus_tag=MDV094] [protein=US6] [protein_id=AFX98000.1] [location=159947..161158] [gbkey=CDS]	2.9694	2.72953	1	1	1	403	46.123	9.45		5000000				2.27513
High	lcl	[locus_tag=MDV084] [protein=immediate early protein ICP4] [protein_id=AFX97890.1] [location=complement(142776..149741)] [gbkey=CDS]	2.81304	0.560103	1	1	1	2321	253.138	8.07		5400000				0
High	lcl	[locus_tag=MDV059] [protein=UL46] [protein_id=AFX97967.1] [location=complement(104042..105748)] [gbkey=CDS]	2.42064	4.92958	2	2	2	568	63.884	8.37		45000000				0
Medium	lcl	[locus_tag=MDV011] [protein=hypothetical protein] [protein_id=AFX97905.1] [location=16161..16418] [gbkey=CDS]	2.24957	16.4706	1	1	1	85	10.134	9.88		45000000				2.12281
Medium	lcl	[gene=MDV030] [protein=UL18 capsid protein-like protein] [protein_id=AAG14210.1] [location=complement(44173..45132)] [gbkey=CDS]	1.81901	2.50784	1	1	1	319	34.842	7.09		22000000				1.62071
Medium	lcl	[locus_tag=MDV036] [protein=UL23] [protein_id=AFX97936.1] [location=complement(53849..54907)] [gbkey=CDS]	1.79425	3.125	1	1	1	352	40.383	6.65		41000000				2.19247
Medium	lcl	[gene=MDV070] [protein=UL55-like protein] [protein_id=AAG14250.1] [location=121457..121957] [gbkey=CDS]	1.49399	4.81928	1	2	1	166	18.378	6.24		380000000				0
Medium	lcl	[gene=MDV099] [protein=hypothetical protein] [protein_id=AAG14272.1] [location=167048..167446] [gbkey=CDS]	1.21617	10.6061	1	1	1	132	14.746	9.67						0
Medium	lcl	[gene=MDV044] [protein=UL31 nuclear phosphoprotein-like protein] [protein_id=AAG14224.1] [location=complement(73730..74632)] [gbkey=CDS]	0.953505	2.66667	1	1	1	300	34.226	7.84		14000000				0
